# Supplementary material for: New Biologically Hybrid Pharmacophore Thiazolidinone-Based Indole Derivatives: Synthesis, In Vitro Alpha-Amylase and Alpha-Glucosidase along with Molecular Docking Investigations
Source: Molecules. 2022 Oct 4;27(19):6564. doi: 10.3390/molecules27196564 (PMC9571711; doi:10.3390/molecules27196564)
Supplement: Supplementary file 1 [file molecules-27-06564-s001.zip]

Archive with 1 entries (1 files):
- molecules-1927802-supplementary.pdf
